# Supplementary material for: Dominant role of CDKN2B/p15INK4B of 9p21.3 tumor suppressor hub in inhibition of cell-cycle and glycolysis
Source: Nat Commun. 2021 Apr 6;12:2047. doi: 10.1038/s41467-021-22327-5 (PMC8024281; doi:10.1038/s41467-021-22327-5)
Supplement: Supplementary file 4 — Source Data [file 41467_2021_22327_MOESM4_ESM.zip › Source Data.xlsx]

## Sheet: Fig. 1b
The embedded color boxes denote the image included in this manuscript.

## Sheet: Fig. 2c
Fig. 2c

## Sheet: Fig. 3c
Fig. 3c

## Sheet: Fig. 4c
Fig. 4c	Dotted areas denotes blots' images included in the manuscript and used for densitometry analysis.
